# Supplementary material for: Loss of transcriptional heterogeneity in aged human muscle stem cells
Source: PLoS One. 2023 May 16;18(5):e0285018. doi: 10.1371/journal.pone.0285018 (PMC10187936; doi:10.1371/journal.pone.0285018)
Supplement: S2 Table — (CSV) [file pone.0285018.s007.csv]

young	adult	old
LPL	CDKN1C	CRYAB
TPM1	CRYAB	HBEGF
DIO2	NPTX2	DNAJB1
ADAMTS8	CAV1	GREM1
COL1A1	TMSB4X	CDKN1C
KLF6	TPM1	LINC00844
MAP1B	CFD	NR2F2
EDN3	MAP1B	CFD
ETS2	NR2F2	IER5L
TAGLN	NEB	FST
IGFBP7	ETS2	RGS16
GREM1	IER5L	EDN3
ARID5B	TAGLN	TMSB4X
RGS16	LINC00844	IGFBP7
FST	DNAJB1	NEB
NEB	ARID5B	ARID5B
NPTX2	DIO2	TAGLN
IER5L	IGFBP7	CAV1
NR2F2	HBEGF	ETS2
CAV1	FST	NPTX2
LINC00844	RGS16	KLF6
HBEGF	COL1A1	ADAMTS8
CFD	KLF6	MAP1B
DNAJB1	ADAMTS8	COL1A1
TMSB4X	EDN3	DIO2
CDKN1C	LPL	TPM1
CRYAB	GREM1	LPL
